# Supplementary material for: CDCA3-MYC positive feedback loop promotes bladder cancer progression via ENO1-mediated glycolysis
Source: J Exp Clin Cancer Res. 2025 Feb 20;44:63. doi: 10.1186/s13046-025-03325-7 (PMC11841255; doi:10.1186/s13046-025-03325-7)
Supplement: Supplementary file 1 — Supplementary Material 1 [file 13046_2025_3325_MOESM1_ESM.csv]

Protein Group,Top,Accession,-10LgP,Coverage(%) IGG,#Peptides,Area IGG,#Unique,#Spec IGG,PTM,Average Mass,Description
1,TRUE,Q9UJV9	DDX41_HUMAN,426.24814,33.92,24,1.15E+06,24,30,Acetylation (Protein N-term); Carbamidomethylation; Pyro-glu from Q,69837.61,Probable ATP-dependent RNA helicase DDX41 OS=Homo sapiens OX=9606 GN=DDX41 PE=1 SV=2
2,TRUE,P04264	K2C1_HUMAN,375.242,27.33,22,1.29E+07,17,52,Deamidation (NQ); Oxidation (M),66038.73,"Keratin, type II cytoskeletal 1 OS=Homo sapiens OX=9606 GN=KRT1 PE=1 SV=6"
3,TRUE,P35908	K22E_HUMAN,369.12457,28.01,19,1.39E+06,12,23,Acetylation (Protein N-term); Carbamidomethylation,65432.883,"Keratin, type II cytoskeletal 2 epidermal OS=Homo sapiens OX=9606 GN=KRT2 PE=1 SV=2"
4,TRUE,P13645	K1C10_HUMAN,362.4758,28.77,20,6.50E+06,16,41,Deamidation (NQ); Oxidation (M); Pyro-glu from Q,58827.086,"Keratin, type I cytoskeletal 10 OS=Homo sapiens OX=9606 GN=KRT10 PE=1 SV=6"
4,FALSE,Q7Z3Y7	K1C28_HUMAN,188.24011,5.39,3,3.30E+05,1,9,Oxidation (M),50567.383,"Keratin, type I cytoskeletal 28 OS=Homo sapiens OX=9606 GN=KRT28 PE=1 SV=2"
4,FALSE,Q7Z3Z0	K1C25_HUMAN,154.29027,4,2,3.30E+05,1,6,Oxidation (M),49317.926,"Keratin, type I cytoskeletal 25 OS=Homo sapiens OX=9606 GN=KRT25 PE=1 SV=1"
4,FALSE,Q7Z3Y8	K1C27_HUMAN,154.29027,3.92,2,3.30E+05,1,6,Oxidation (M),49822.34,"Keratin, type I cytoskeletal 27 OS=Homo sapiens OX=9606 GN=KRT27 PE=1 SV=2"
5,TRUE,Q9BVP2	GNL3_HUMAN,360.57034,29.69,18,2.80E+06,18,23,Carbamidomethylation; Pyro-glu from Q,61993.176,Guanine nucleotide-binding protein-like 3 OS=Homo sapiens OX=9606 GN=GNL3 PE=1 SV=2
5,FALSE,Q9NVN8	GNL3L_HUMAN,142.5596,2.41,2,4.72E+05,2,2,Carbamidomethylation,65573.164,Guanine nucleotide-binding protein-like 3-like protein OS=Homo sapiens OX=9606 GN=GNL3L PE=1 SV=1
6,TRUE,Q9BU76	MMTA2_HUMAN,346.9135,36.88,9,1.10E+06,9,11,Carbamidomethylation; Pyro-glu from E,29411.82,Multiple myeloma tumor-associated protein 2 OS=Homo sapiens OX=9606 GN=MMTAG2 PE=1 SV=1
7,TRUE,P35527	K1C9_HUMAN,343.27545,22.95,16,8.98E+06,15,49,Deamidation (NQ); Oxidation (M); Pyro-glu from Q,62064.32,"Keratin, type I cytoskeletal 9 OS=Homo sapiens OX=9606 GN=KRT9 PE=1 SV=3"
8,TRUE,Q5T3I0	GPTC4_HUMAN,340.74335,27.13,11,5.07E+05,11,13,Carbamidomethylation; Pyro-glu from Q,50381.176,G patch domain-containing protein 4 OS=Homo sapiens OX=9606 GN=GPATCH4 PE=1 SV=2
9,TRUE,P61247	RS3A_HUMAN,337.67963,40.53,12,5.76E+06,12,31,Carbamidomethylation; Oxidation (M),29944.906,Small ribosomal subunit protein eS1 OS=Homo sapiens OX=9606 GN=RPS3A PE=1 SV=2
10,TRUE,Q9UQ35	SRRM2_HUMAN,333.91928,2.14,5,1.09E+05,5,6,,299615.06,Serine/arginine repetitive matrix protein 2 OS=Homo sapiens OX=9606 GN=SRRM2 PE=1 SV=2
11,TRUE,P0DMV8	HS71A_HUMAN,330.89334,12.64,7,1.85E+05,4,9,,70052.23,Heat shock 70 kDa protein 1A OS=Homo sapiens OX=9606 GN=HSPA1A PE=1 SV=1
11,TRUE,P0DMV9	HS71B_HUMAN,330.89334,12.64,7,1.85E+05,4,9,,70052.23,Heat shock 70 kDa protein 1B OS=Homo sapiens OX=9606 GN=HSPA1B PE=1 SV=1
11,FALSE,P34931	HS71L_HUMAN,271.72876,7.33,4,7.51E+04,1,6,,70375.05,Heat shock 70 kDa protein 1-like OS=Homo sapiens OX=9606 GN=HSPA1L PE=1 SV=2
11,FALSE,P17066	HSP76_HUMAN,239.67052,7.31,4,7.51E+04,1,6,,71028.14,Heat shock 70 kDa protein 6 OS=Homo sapiens OX=9606 GN=HSPA6 PE=1 SV=2
11,FALSE,P48741	HSP77_HUMAN,215.02632,10.9,3,7.51E+04,1,5,,40244.445,Putative heat shock 70 kDa protein 7 OS=Homo sapiens OX=9606 GN=HSPA7 PE=5 SV=2
12,TRUE,P11142	HSP7C_HUMAN,324.94116,12.07,7,2.15E+05,4,10,Carbamidomethylation,70898.086,Heat shock cognate 71 kDa protein OS=Homo sapiens OX=9606 GN=HSPA8 PE=1 SV=1
12,FALSE,P54652	HSP72_HUMAN,249.73747,7.36,4,9.45E+04,1,7,,70020.97,Heat shock-related 70 kDa protein 2 OS=Homo sapiens OX=9606 GN=HSPA2 PE=1 SV=1
13,TRUE,P62753	RS6_HUMAN,324.01694,25.7,9,2.43E+06,9,30,Carbamidomethylation; Pyro-glu from Q,28680.637,Small ribosomal subunit protein eS6 OS=Homo sapiens OX=9606 GN=RPS6 PE=1 SV=1
14,TRUE,P62750	RL23A_HUMAN,321.62787,46.79,13,3.01E+07,13,40,Oxidation (M),17695.059,Large ribosomal subunit protein uL23 OS=Homo sapiens OX=9606 GN=RPL23A PE=1 SV=1
15,TRUE,P62280	RS11_HUMAN,317.85965,36.71,9,4.46E+06,9,19,Acetylation (Protein N-term); Pyro-glu from Q,18430.723,Small ribosomal subunit protein uS17 OS=Homo sapiens OX=9606 GN=RPS11 PE=1 SV=3
16,TRUE,P02538	K2C6A_HUMAN,316.07324,19.33,14,1.37E+04,1,19,Carbamidomethylation; Oxidation (M),60044.945,"Keratin, type II cytoskeletal 6A OS=Homo sapiens OX=9606 GN=KRT6A PE=1 SV=3"
17,TRUE,Q13428	TCOF_HUMAN,311.48178,5.58,8,8.44E+04,8,10,,152106.03,Treacle protein OS=Homo sapiens OX=9606 GN=TCOF1 PE=1 SV=3
18,TRUE,P62701	RS4X_HUMAN,297.81085,21.29,7,2.34E+06,7,16,Deamidation (NQ),29597.723,"Small ribosomal subunit protein eS4, X isoform OS=Homo sapiens OX=9606 GN=RPS4X PE=1 SV=2"
18,FALSE,P22090	RS4Y1_HUMAN,212.68098,8.75,2,3.26E+05,2,6,Deamidation (NQ),29455.615,"Small ribosomal subunit protein eS4, Y isoform 1 OS=Homo sapiens OX=9606 GN=RPS4Y1 PE=1 SV=2"
18,FALSE,Q8TD47	RS4Y2_HUMAN,212.4567,9.13,3,1.36E+06,3,9,Deamidation (NQ),29295.41,"Small ribosomal subunit protein eS4, Y isoform 2 OS=Homo sapiens OX=9606 GN=RPS4Y2 PE=2 SV=3"
19,TRUE,Q9Y3B9	RRP15_HUMAN,290.39407,15.6,5,2.60E+05,5,5,Carbamidomethylation,31484.178,RRP15-like protein OS=Homo sapiens OX=9606 GN=RRP15 PE=1 SV=2
20,TRUE,Q8WXX5	DNJC9_HUMAN,288.75845,3.08,1,9.77E+04,1,1,,29909.709,DnaJ homolog subfamily C member 9 OS=Homo sapiens OX=9606 GN=DNAJC9 PE=1 SV=1
21,TRUE,P13647	K2C5_HUMAN,287.89346,16.44,12,2.86E+05,5,14,Carbamidomethylation,62378.34,"Keratin, type II cytoskeletal 5 OS=Homo sapiens OX=9606 GN=KRT5 PE=1 SV=3"
22,TRUE,P27635	RL10_HUMAN,287.29575,29.44,7,7.08E+05,7,14,Carbamidomethylation; Oxidation (M),24576.861,Large ribosomal subunit protein uL16 OS=Homo sapiens OX=9606 GN=RPL10 PE=1 SV=5
22,FALSE,Q96L21	RL10L_HUMAN,209.087,12.62,3,1.76E+05,3,8,Carbamidomethylation; Oxidation (M),24518.752,Ribosomal protein uL16-like OS=Homo sapiens OX=9606 GN=RPL10L PE=1 SV=3
23,TRUE,Q8N5F7	NKAP_HUMAN,286.87555,7.71,3,6.82E+04,3,10,Deamidation (NQ),47138.273,NF-kappa-B-activating protein OS=Homo sapiens OX=9606 GN=NKAP PE=1 SV=1
23,FALSE,Q5M9Q1	NKAPL_HUMAN,227.62817,4.23,2,5.80E+04,2,9,,46312.348,NKAP-like protein OS=Homo sapiens OX=9606 GN=NKAPL PE=1 SV=3
24,TRUE,P02533	K1C14_HUMAN,285.90262,20.97,12,4.71E+04,1,20,Carbamidomethylation; Oxidation (M); Pyro-glu from Q,51561.465,"Keratin, type I cytoskeletal 14 OS=Homo sapiens OX=9606 GN=KRT14 PE=1 SV=4"
25,TRUE,P46781	RS9_HUMAN,285.72958,18.56,5,1.43E+06,5,7,,22591.426,Small ribosomal subunit protein uS4 OS=Homo sapiens OX=9606 GN=RPS9 PE=1 SV=3
26,TRUE,P05787	K2C8_HUMAN,284.705,33.13,12,7.14E+05,8,71,Oxidation (M); Pyro-glu from Q,53704.242,"Keratin, type II cytoskeletal 8 OS=Homo sapiens OX=9606 GN=KRT8 PE=1 SV=7"
27,TRUE,P61254	RL26_HUMAN,284.59537,32.41,7,4.79E+05,1,9,Oxidation (M),17258.205,Large ribosomal subunit protein uL24 OS=Homo sapiens OX=9606 GN=RPL26 PE=1 SV=1
28,TRUE,P08779	K1C16_HUMAN,282.59445,20.3,11,7.77E+03,1,19,Carbamidomethylation; Oxidation (M),51267.816,"Keratin, type I cytoskeletal 16 OS=Homo sapiens OX=9606 GN=KRT16 PE=1 SV=4"
29,TRUE,P16403	H12_HUMAN,279.60376,23.47,6,7.34E+06,1,23,Acetylation (Protein N-term),21364.748,Histone H1.2 OS=Homo sapiens OX=9606 GN=H1-2 PE=1 SV=2
30,TRUE,P62269	RS18_HUMAN,278.12573,42.76,9,1.25E+06,9,10,,17718.67,Small ribosomal subunit protein uS13 OS=Homo sapiens OX=9606 GN=RPS18 PE=1 SV=3
31,TRUE,E9PRG8	CK098_HUMAN,277.28897,34.15,5,3.90E+05,5,8,Oxidation (M),14233.722,Uncharacterized protein C11orf98 OS=Homo sapiens OX=9606 GN=C11orf98 PE=4 SV=2
31,FALSE,Q9H0A0	NAT10_HUMAN,58.68682,0.59,1,,1,2,,115729.85,RNA cytidine acetyltransferase OS=Homo sapiens OX=9606 GN=NAT10 PE=1 SV=2
31,FALSE,O75150	BRE1B_HUMAN,58.68682,0.6,1,,1,2,,113678.45,E3 ubiquitin-protein ligase BRE1B OS=Homo sapiens OX=9606 GN=RNF40 PE=1 SV=5
31,FALSE,Q86W25	NAL13_HUMAN,58.68682,0.58,1,,1,2,,118883.56,"NACHT, LRR and PYD domains-containing protein 13 OS=Homo sapiens OX=9606 GN=NLRP13 PE=2 SV=2"
32,TRUE,P63261	ACTG_HUMAN,272.41302,27.47,8,3.12E+05,8,22,Carbamidomethylation; Pyro-glu from Q,41792.836,"Actin, cytoplasmic 2 OS=Homo sapiens OX=9606 GN=ACTG1 PE=1 SV=1"
32,TRUE,P60709	ACTB_HUMAN,272.41302,27.47,8,3.12E+05,8,22,Carbamidomethylation; Pyro-glu from Q,41736.73,"Actin, cytoplasmic 1 OS=Homo sapiens OX=9606 GN=ACTB PE=1 SV=1"
32,FALSE,Q6S8J3	POTEE_HUMAN,207.98764,5.3,4,2.03E+05,4,15,Carbamidomethylation; Pyro-glu from Q,121363.43,POTE ankyrin domain family member E OS=Homo sapiens OX=9606 GN=POTEE PE=2 SV=3
32,FALSE,P68032	ACTC_HUMAN,206.68466,10.34,4,1.89E+05,4,12,,42018.97,"Actin, alpha cardiac muscle 1 OS=Homo sapiens OX=9606 GN=ACTC1 PE=1 SV=1"
32,FALSE,P68133	ACTS_HUMAN,206.68466,10.34,4,1.89E+05,4,12,,42051.027,"Actin, alpha skeletal muscle OS=Homo sapiens OX=9606 GN=ACTA1 PE=1 SV=1"
32,FALSE,A5A3E0	POTEF_HUMAN,180.43346,3.16,3,2.03E+05,3,13,Pyro-glu from Q,121444.52,POTE ankyrin domain family member F OS=Homo sapiens OX=9606 GN=POTEF PE=1 SV=2
32,FALSE,P0CG38	POTEI_HUMAN,180.43346,3.16,3,2.03E+05,3,13,Pyro-glu from Q,121282.29,POTE ankyrin domain family member I OS=Homo sapiens OX=9606 GN=POTEI PE=3 SV=1
32,FALSE,P0CG39	POTEJ_HUMAN,180.43346,3.28,3,2.03E+05,3,13,Pyro-glu from Q,117389.914,POTE ankyrin domain family member J OS=Homo sapiens OX=9606 GN=POTEJ PE=3 SV=1
32,FALSE,P62736	ACTA_HUMAN,179.51938,7.43,3,5.17E+04,3,5,,42008.945,"Actin, aortic smooth muscle OS=Homo sapiens OX=9606 GN=ACTA2 PE=1 SV=1"
32,FALSE,P63267	ACTH_HUMAN,179.51938,7.45,3,5.17E+04,3,5,,41876.87,"Actin, gamma-enteric smooth muscle OS=Homo sapiens OX=9606 GN=ACTG2 PE=1 SV=1"
32,FALSE,Q9BYX7	ACTBM_HUMAN,144.13074,6.4,2,1.67E+05,2,12,Pyro-glu from Q,42016.21,Putative beta-actin-like protein 3 OS=Homo sapiens OX=9606 GN=POTEKP PE=5 SV=1
32,FALSE,Q562R1	ACTBL_HUMAN,101.431366,1.86,1,,1,1,,42003.164,Beta-actin-like protein 2 OS=Homo sapiens OX=9606 GN=ACTBL2 PE=1 SV=2
33,TRUE,P05783	K1C18_HUMAN,272.13373,25.81,10,1.82E+06,8,69,Deamidation (NQ); Pyro-glu from Q,48057.805,"Keratin, type I cytoskeletal 18 OS=Homo sapiens OX=9606 GN=KRT18 PE=1 SV=2"
34,TRUE,Q13206	DDX10_HUMAN,270.8907,3.2,2,4.44E+04,2,2,,100887.945,Probable ATP-dependent RNA helicase DDX10 OS=Homo sapiens OX=9606 GN=DDX10 PE=1 SV=2
35,TRUE,Q96GA3	LTV1_HUMAN,269.1905,2.53,1,2.44E+04,1,1,,54854.93,Protein LTV1 homolog OS=Homo sapiens OX=9606 GN=LTV1 PE=1 SV=1
36,TRUE,Q9H307	PININ_HUMAN,265.31543,2.23,2,2.19E+04,2,2,,81627.72,Pinin OS=Homo sapiens OX=9606 GN=PNN PE=1 SV=5
37,TRUE,P10412	H14_HUMAN,265.22757,22.83,6,3.18E+06,1,19,Acetylation (Protein N-term),21865.266,Histone H1.4 OS=Homo sapiens OX=9606 GN=H1-4 PE=1 SV=2
38,TRUE,P15880	RS2_HUMAN,264.97336,11.6,4,2.28E+05,4,4,,31324.422,Small ribosomal subunit protein uS5 OS=Homo sapiens OX=9606 GN=RPS2 PE=1 SV=2
39,TRUE,P16402	H13_HUMAN,264.6333,22.62,6,1.95E+05,1,19,Acetylation (Protein N-term),22349.9,Histone H1.3 OS=Homo sapiens OX=9606 GN=H1-3 PE=1 SV=2
40,TRUE,Q9Y3C1	NOP16_HUMAN,264.4441,26.4,5,4.45E+05,5,6,Carbamidomethylation; Pyro-glu from Q,21188.348,Nucleolar protein 16 OS=Homo sapiens OX=9606 GN=NOP16 PE=1 SV=2
41,TRUE,P38646	GRP75_HUMAN,264.19592,6.33,4,9.63E+04,4,4,,73680.49,"Stress-70 protein, mitochondrial OS=Homo sapiens OX=9606 GN=HSPA9 PE=1 SV=2"
42,TRUE,Q8IY81	SPB1_HUMAN,261.66342,0.83,1,2.01E+04,1,1,Carbamidomethylation,96558.484,pre-rRNA 2'-O-ribose RNA methyltransferase FTSJ3 OS=Homo sapiens OX=9606 GN=FTSJ3 PE=1 SV=2
43,TRUE,Q14978	NOLC1_HUMAN,257.02213,4.01,3,7.56E+04,3,3,,73603.23,Nucleolar and coiled-body phosphoprotein 1 OS=Homo sapiens OX=9606 GN=NOLC1 PE=1 SV=2
44,TRUE,P23396	RS3_HUMAN,256.44128,19.34,5,8.75E+04,5,6,Carbamidomethylation,26688.31,Small ribosomal subunit protein uS3 OS=Homo sapiens OX=9606 GN=RPS3 PE=1 SV=2
45,TRUE,Q7Z7K6	CENPV_HUMAN,249.91977,22.18,5,7.87E+05,5,6,Carbamidomethylation; Deamidation (NQ); Pyro-glu from Q,29945.91,Centromere protein V OS=Homo sapiens OX=9606 GN=CENPV PE=1 SV=1
45,FALSE,A0A0U1RRI6	CENL3_HUMAN,100.39214,2.94,1,1.65E+05,1,1,,29865.047,Centromere protein V-like protein 3 OS=Homo sapiens OX=9606 GN=CENPVL3 PE=3 SV=2
45,FALSE,P0DPI3	CENL2_HUMAN,100.39214,2.94,1,1.65E+05,1,1,,29887.088,Centromere protein V-like protein 2 OS=Homo sapiens OX=9606 GN=CENPVL2 PE=3 SV=1
45,FALSE,A0A0U1RR11	CENL1_HUMAN,100.39214,2.94,1,1.65E+05,1,1,,29887.088,Centromere protein V-like protein 1 OS=Homo sapiens OX=9606 GN=CENPVL1 PE=2 SV=1
46,TRUE,P49411	EFTU_HUMAN,248.4083,2.64,1,2.87E+04,1,1,Carbamidomethylation,49874.934,"Elongation factor Tu, mitochondrial OS=Homo sapiens OX=9606 GN=TUFM PE=1 SV=3"
47,TRUE,Q5T280	CI114_HUMAN,246.96205,11.44,4,1.46E+05,4,5,,42008.664,Putative methyltransferase C9orf114 OS=Homo sapiens OX=9606 GN=SPOUT1 PE=1 SV=3
48,TRUE,P18621	RL17_HUMAN,246.05113,22.28,4,2.81E+06,4,10,Pyro-glu from E,21397.018,Large ribosomal subunit protein uL22 OS=Homo sapiens OX=9606 GN=RPL17 PE=1 SV=3
49,TRUE,P11021	BIP_HUMAN,245.7255,4.28,3,2.52E+04,2,4,,72332.95,Endoplasmic reticulum chaperone BiP OS=Homo sapiens OX=9606 GN=HSPA5 PE=1 SV=2
49,FALSE,O95399	UTS2_HUMAN,100.19633,6.45,1,1.14E+04,1,1,,14295.63,Urotensin-2 OS=Homo sapiens OX=9606 GN=UTS2 PE=1 SV=1
50,TRUE,Q04695	K1C17_HUMAN,244.88997,16.2,7,1.66E+04,2,13,,48105.66,"Keratin, type I cytoskeletal 17 OS=Homo sapiens OX=9606 GN=KRT17 PE=1 SV=2"
51,TRUE,P62266	RS23_HUMAN,242.70694,48.25,6,1.24E+06,6,14,Carbamidomethylation,15807.55,Small ribosomal subunit protein uS12 OS=Homo sapiens OX=9606 GN=RPS23 PE=1 SV=3
52,TRUE,Q9Y230	RUVB2_HUMAN,238.46268,4.97,2,8.30E+03,2,2,,51156.562,RuvB-like 2 OS=Homo sapiens OX=9606 GN=RUVBL2 PE=1 SV=3
53,TRUE,Q02383	SEMG2_HUMAN,237.21536,5.67,3,4.62E+04,3,3,Carbamidomethylation,65444.46,Semenogelin-2 OS=Homo sapiens OX=9606 GN=SEMG2 PE=1 SV=1
54,TRUE,P62913	RL11_HUMAN,233.86598,20.79,4,4.95E+05,4,4,Acetylation (Protein N-term); Carbamidomethylation,20252.383,Large ribosomal subunit protein uL5 OS=Homo sapiens OX=9606 GN=RPL11 PE=1 SV=2
55,TRUE,P04279	SEMG1_HUMAN,233.46745,4.76,2,8.47E+04,2,2,,52130.867,Semenogelin-1 OS=Homo sapiens OX=9606 GN=SEMG1 PE=1 SV=2
56,TRUE,P26373	RL13_HUMAN,231.00534,20.85,5,7.15E+05,5,6,,24261.473,Large ribosomal subunit protein eL13 OS=Homo sapiens OX=9606 GN=RPL13 PE=1 SV=4
57,TRUE,P62910	RL32_HUMAN,229.85475,20,3,1.10E+06,3,5,Carbamidomethylation,15859.798,Large ribosomal subunit protein eL32 OS=Homo sapiens OX=9606 GN=RPL32 PE=1 SV=2
58,TRUE,Q5C9Z4	NOM1_HUMAN,228.70137,3.72,3,1.46E+04,3,3,,96257.37,Nucleolar MIF4G domain-containing protein 1 OS=Homo sapiens OX=9606 GN=NOM1 PE=1 SV=1
59,TRUE,Q969Q0	RL36L_HUMAN,228.68753,23.58,3,1.77E+04,1,5,Carbamidomethylation,12468.83,Ribosomal protein eL42-like OS=Homo sapiens OX=9606 GN=RPL36AL PE=1 SV=3
60,TRUE,P83881	RL36A_HUMAN,226.86133,23.58,3,8.20E+04,1,5,Carbamidomethylation,12440.816,Large ribosomal subunit protein eL42 OS=Homo sapiens OX=9606 GN=RPL36A PE=1 SV=2
61,TRUE,P08670	VIME_HUMAN,223.92496,16.31,6,1.36E+06,5,11,,53651.676,Vimentin OS=Homo sapiens OX=9606 GN=VIM PE=1 SV=4
61,FALSE,P41219	PERI_HUMAN,83.6636,2.13,1,1.21E+05,1,5,,53650.883,Peripherin OS=Homo sapiens OX=9606 GN=PRPH PE=1 SV=2
62,TRUE,Q9UDV7	ZN282_HUMAN,223.2981,1.79,1,3.56E+03,1,1,,74295.44,Zinc finger protein 282 OS=Homo sapiens OX=9606 GN=ZNF282 PE=1 SV=3
63,TRUE,P62851	RS25_HUMAN,222.36417,28,4,4.51E+05,4,5,,13742.126,Small ribosomal subunit protein eS25 OS=Homo sapiens OX=9606 GN=RPS25 PE=1 SV=1
64,TRUE,P18583	SON_HUMAN,220.0591,1.53,4,4.46E+04,4,4,Acetylation (Protein N-term),263829.97,Protein SON OS=Homo sapiens OX=9606 GN=SON PE=1 SV=4
65,TRUE,P42766	RL35_HUMAN,218.05374,18.7,4,1.45E+06,4,5,Pyro-glu from Q,14551.473,Large ribosomal subunit protein uL29 OS=Homo sapiens OX=9606 GN=RPL35 PE=1 SV=2
65,FALSE,Q99700	ATX2_HUMAN,66.65418,0.46,1,1.71E+05,1,1,,140282.81,Ataxin-2 OS=Homo sapiens OX=9606 GN=ATXN2 PE=1 SV=2
66,TRUE,P25440	BRD2_HUMAN,215.49263,1.5,1,5.73E+03,1,1,,88060.79,Bromodomain-containing protein 2 OS=Homo sapiens OX=9606 GN=BRD2 PE=1 SV=2
67,TRUE,P62277	RS13_HUMAN,212.25352,15.89,3,1.50E+05,3,5,,17222.303,Small ribosomal subunit protein uS15 OS=Homo sapiens OX=9606 GN=RPS13 PE=1 SV=2
68,TRUE,Q13610	PWP1_HUMAN,211.49997,4.99,3,4.32E+04,3,3,Carbamidomethylation,55827.91,Periodic tryptophan protein 1 homolog OS=Homo sapiens OX=9606 GN=PWP1 PE=1 SV=1
69,TRUE,P62979	RS27A_HUMAN,210.59143,12.18,1,2.20E+05,1,1,Carbamidomethylation,17964.914,Ubiquitin-ribosomal protein eS31 fusion protein OS=Homo sapiens OX=9606 GN=RPS27A PE=1 SV=2
70,TRUE,P46776	RL27A_HUMAN,209.49629,22.3,3,3.59E+05,3,5,Carbamidomethylation,16561.38,Large ribosomal subunit protein uL15 OS=Homo sapiens OX=9606 GN=RPL27A PE=1 SV=2
71,TRUE,P08708	RS17_HUMAN,206.39012,16.3,3,5.64E+05,3,3,Carbamidomethylation,15550.116,Small ribosomal subunit protein eS17 OS=Homo sapiens OX=9606 GN=RPS17 PE=1 SV=2
72,TRUE,Q71U36	TBA1A_HUMAN,204.06567,3.55,2,3.46E+04,2,2,,50135.63,Tubulin alpha-1A chain OS=Homo sapiens OX=9606 GN=TUBA1A PE=1 SV=1
72,TRUE,Q9BQE3	TBA1C_HUMAN,204.06567,3.56,2,3.46E+04,2,2,,49895.324,Tubulin alpha-1C chain OS=Homo sapiens OX=9606 GN=TUBA1C PE=1 SV=1
72,TRUE,P68363	TBA1B_HUMAN,204.06567,3.55,2,3.46E+04,2,2,,50151.63,Tubulin alpha-1B chain OS=Homo sapiens OX=9606 GN=TUBA1B PE=1 SV=1
72,FALSE,P0DPH8	TBA3D_HUMAN,195.94861,3.56,2,3.46E+04,2,2,,49959.543,Tubulin alpha-3D chain OS=Homo sapiens OX=9606 GN=TUBA3D PE=1 SV=1
72,FALSE,P0DPH7	TBA3C_HUMAN,195.94861,3.56,2,3.46E+04,2,2,,49959.543,Tubulin alpha-3C chain OS=Homo sapiens OX=9606 GN=TUBA3C PE=1 SV=1
72,FALSE,P68366	TBA4A_HUMAN,164.42303,3.57,2,3.46E+04,2,2,,49924.4,Tubulin alpha-4A chain OS=Homo sapiens OX=9606 GN=TUBA4A PE=1 SV=1
72,FALSE,A6NHL2	TBAL3_HUMAN,145.33098,2.02,1,1.44E+04,1,1,,49908.73,Tubulin alpha chain-like 3 OS=Homo sapiens OX=9606 GN=TUBAL3 PE=1 SV=2
72,FALSE,Q9NY65	TBA8_HUMAN,138.43108,2,1,1.44E+04,1,1,,50093.543,Tubulin alpha-8 chain OS=Homo sapiens OX=9606 GN=TUBA8 PE=1 SV=1
73,TRUE,Q14592	ZN460_HUMAN,199.52042,1.96,1,1.78E+04,1,1,Carbamidomethylation,63664.96,Zinc finger protein 460 OS=Homo sapiens OX=9606 GN=ZNF460 PE=1 SV=2
73,FALSE,Q5CZA5	ZN805_HUMAN,99.33233,1.75,1,1.78E+04,1,1,Carbamidomethylation,71143.28,Zinc finger protein 805 OS=Homo sapiens OX=9606 GN=ZNF805 PE=2 SV=3
73,FALSE,O43296	ZN264_HUMAN,99.33233,1.75,1,1.78E+04,1,1,Carbamidomethylation,70586.62,Zinc finger protein 264 OS=Homo sapiens OX=9606 GN=ZNF264 PE=1 SV=1
74,TRUE,P02768	ALBU_HUMAN,198.29652,12.81,6,1.40E+05,6,6,Carbamidomethylation,69366.68,Albumin OS=Homo sapiens OX=9606 GN=ALB PE=1 SV=2
75,TRUE,Q8N0Z3	SPICE_HUMAN,192.91663,1.29,1,4.11E+03,1,1,,96264.46,Spindle and centriole-associated protein 1 OS=Homo sapiens OX=9606 GN=SPICE1 PE=1 SV=1
76,TRUE,Q1ED39	KNOP1_HUMAN,192.03893,7.21,3,4.25E+04,3,3,,51589.008,Lysine-rich nucleolar protein 1 OS=Homo sapiens OX=9606 GN=KNOP1 PE=1 SV=1
77,TRUE,O60814	H2B1K_HUMAN,189.81627,28.57,4,6.58E+05,4,10,Pyro-glu from Q,13890.135,Histone H2B type 1-K OS=Homo sapiens OX=9606 GN=H2BC12 PE=1 SV=3
77,TRUE,P58876	H2B1D_HUMAN,189.81627,28.57,4,6.58E+05,4,10,Pyro-glu from Q,13936.161,Histone H2B type 1-D OS=Homo sapiens OX=9606 GN=H2BC5 PE=1 SV=2
77,TRUE,Q99880	H2B1L_HUMAN,189.81627,28.57,4,6.58E+05,4,10,Pyro-glu from Q,13952.203,Histone H2B type 1-L OS=Homo sapiens OX=9606 GN=H2BC13 PE=1 SV=3
77,TRUE,Q5QNW6	H2B2F_HUMAN,189.81627,28.57,4,6.58E+05,4,10,Pyro-glu from Q,13920.161,Histone H2B type 2-F OS=Homo sapiens OX=9606 GN=H2BC18 PE=1 SV=3
77,TRUE,Q99879	H2B1M_HUMAN,189.81627,28.57,4,6.58E+05,4,10,Pyro-glu from Q,13989.268,Histone H2B type 1-M OS=Homo sapiens OX=9606 GN=H2BC14 PE=1 SV=3
77,TRUE,Q99877	H2B1N_HUMAN,189.81627,28.57,4,6.58E+05,4,10,Pyro-glu from Q,13922.134,Histone H2B type 1-N OS=Homo sapiens OX=9606 GN=H2BC15 PE=1 SV=3
77,TRUE,P57053	H2BFS_HUMAN,189.81627,28.57,4,6.58E+05,4,10,Pyro-glu from Q,13944.187,Histone H2B type F-S OS=Homo sapiens OX=9606 GN=H2BC12L PE=1 SV=2
77,TRUE,P62807	H2B1C_HUMAN,189.81627,28.57,4,6.58E+05,4,10,Pyro-glu from Q,13906.135,Histone H2B type 1-C/E/F/G/I OS=Homo sapiens OX=9606 GN=H2BC4 PE=1 SV=4
77,TRUE,Q93079	H2B1H_HUMAN,189.81627,28.57,4,6.58E+05,4,10,Pyro-glu from Q,13892.107,Histone H2B type 1-H OS=Homo sapiens OX=9606 GN=H2BC9 PE=1 SV=3
77,FALSE,Q16778	H2B2E_HUMAN,173.22488,21.43,3,6.38E+05,3,7,Pyro-glu from Q,13920.161,Histone H2B type 2-E OS=Homo sapiens OX=9606 GN=H2BC21 PE=1 SV=3
77,FALSE,Q96A08	H2B1A_HUMAN,173.22488,21.26,3,6.38E+05,3,7,Pyro-glu from Q,14167.493,Histone H2B type 1-A OS=Homo sapiens OX=9606 GN=H2BC1 PE=1 SV=3
77,FALSE,P33778	H2B1B_HUMAN,173.22488,21.43,3,6.38E+05,3,7,Pyro-glu from Q,13950.1875,Histone H2B type 1-B OS=Homo sapiens OX=9606 GN=H2BC3 PE=1 SV=2
77,FALSE,P06899	H2B1J_HUMAN,173.22488,21.43,3,6.38E+05,3,7,Pyro-glu from Q,13904.162,Histone H2B type 1-J OS=Homo sapiens OX=9606 GN=H2BC11 PE=1 SV=3
77,FALSE,P23527	H2B1O_HUMAN,173.22488,21.43,3,6.38E+05,3,7,Pyro-glu from Q,13906.134,Histone H2B type 1-O OS=Homo sapiens OX=9606 GN=H2BC17 PE=1 SV=3
77,FALSE,Q8N257	H2B3B_HUMAN,144.49805,15.87,2,6.14E+05,2,5,Pyro-glu from Q,13908.106,Histone H2B type 3-B OS=Homo sapiens OX=9606 GN=H2BC26 PE=1 SV=3
77,FALSE,A0A2R8Y619	H2BK1_HUMAN,86.102036,7.38,1,4.49E+05,1,3,,13491.466,Histone H2B type 2-K1 OS=Homo sapiens OX=9606 GN=H2BK1 PE=3 SV=1
78,TRUE,P62841	RS15_HUMAN,189.0423,13.1,3,1.66E+06,3,16,Oxidation (M); Pyro-glu from Q,17040.096,Small ribosomal subunit protein uS19 OS=Homo sapiens OX=9606 GN=RPS15 PE=1 SV=2
79,TRUE,P62847	RS24_HUMAN,187.95322,15.04,3,9.99E+05,3,9,Acetylation (Protein N-term); Oxidation (M); Pyro-glu from Q,15423.186,Small ribosomal subunit protein eS24 OS=Homo sapiens OX=9606 GN=RPS24 PE=1 SV=1
80,TRUE,P62263	RS14_HUMAN,185.72943,29.8,3,2.09E+05,3,3,,16272.701,Small ribosomal subunit protein uS11 OS=Homo sapiens OX=9606 GN=RPS14 PE=1 SV=3
81,TRUE,Q86YZ3	HORN_HUMAN,181.29529,2.95,5,9.43E+04,5,5,,282389.9,Hornerin OS=Homo sapiens OX=9606 GN=HRNR PE=1 SV=2
82,TRUE,P62829	RL23_HUMAN,180.3197,18.57,3,6.70E+05,3,7,Carbamidomethylation,14865.439,Large ribosomal subunit protein uL14 OS=Homo sapiens OX=9606 GN=RPL23 PE=1 SV=1
83,TRUE,Q7Z794	K2C1B_HUMAN,173.77048,5.02,3,,1,5,Deamidation (NQ),61901.41,"Keratin, type II cytoskeletal 1b OS=Homo sapiens OX=9606 GN=KRT77 PE=1 SV=3"
84,TRUE,Q6ZMS4	ZN852_HUMAN,170.90756,2.03,1,3.22E+04,1,1,Carbamidomethylation,62083.902,Zinc finger protein 852 OS=Homo sapiens OX=9606 GN=ZNF852 PE=1 SV=4
84,FALSE,Q96I27	ZN625_HUMAN,143.98782,3.59,1,3.22E+04,1,1,Carbamidomethylation,34746.3,Zinc finger protein 625 OS=Homo sapiens OX=9606 GN=ZNF625 PE=1 SV=1
84,FALSE,Q14584	ZN266_HUMAN,96.34737,2,1,3.22E+04,1,1,Carbamidomethylation,62116.03,Zinc finger protein 266 OS=Homo sapiens OX=9606 GN=ZNF266 PE=1 SV=2
84,FALSE,C9JN71	ZN878_HUMAN,96.34737,2.07,1,3.22E+04,1,1,Carbamidomethylation,61539.938,Zinc finger protein 878 OS=Homo sapiens OX=9606 GN=ZNF878 PE=3 SV=2
84,FALSE,P15621	ZNF44_HUMAN,96.34737,1.66,1,3.22E+04,1,1,Carbamidomethylation,76523.58,Zinc finger protein 44 OS=Homo sapiens OX=9606 GN=ZNF44 PE=2 SV=3
84,FALSE,Q08ER8	ZN543_HUMAN,96.34737,1.83,1,3.22E+04,1,1,Carbamidomethylation,68403.57,Zinc finger protein 543 OS=Homo sapiens OX=9606 GN=ZNF543 PE=1 SV=3
84,FALSE,Q8N8L2	ZN491_HUMAN,96.34737,2.52,1,3.22E+04,1,1,Carbamidomethylation,50949.945,Zinc finger protein 491 OS=Homo sapiens OX=9606 GN=ZNF491 PE=1 SV=1
84,FALSE,Q15973	ZN124_HUMAN,96.34737,3.13,1,3.22E+04,1,1,Carbamidomethylation,40217.383,Zinc finger protein 124 OS=Homo sapiens OX=9606 GN=ZNF124 PE=1 SV=2
84,FALSE,P17024	ZNF20_HUMAN,96.34737,2.07,1,3.22E+04,1,1,Carbamidomethylation,61567.445,Zinc finger protein 20 OS=Homo sapiens OX=9606 GN=ZNF20 PE=1 SV=2
84,FALSE,Q9BY31	ZN717_HUMAN,96.34737,1.2,1,3.22E+04,1,1,Carbamidomethylation,106535.57,Zinc finger protein 717 OS=Homo sapiens OX=9606 GN=ZNF717 PE=2 SV=3
84,FALSE,Q9H0M5	ZN700_HUMAN,96.34737,1.48,1,3.22E+04,1,1,Carbamidomethylation,86232.305,Zinc finger protein 700 OS=Homo sapiens OX=9606 GN=ZNF700 PE=2 SV=1
84,FALSE,P16415	ZN823_HUMAN,96.34737,1.8,1,3.22E+04,1,1,Carbamidomethylation,70270.414,Zinc finger protein 823 OS=Homo sapiens OX=9606 GN=ZNF823 PE=2 SV=2
84,FALSE,Q08AG5	ZN844_HUMAN,96.34737,1.65,1,3.22E+04,1,1,Carbamidomethylation,76933.83,Zinc finger protein 844 OS=Homo sapiens OX=9606 GN=ZNF844 PE=1 SV=1
84,FALSE,Q9H7R0	ZN442_HUMAN,96.34737,1.75,1,3.22E+04,1,1,Carbamidomethylation,72863.45,Zinc finger protein 442 OS=Homo sapiens OX=9606 GN=ZNF442 PE=2 SV=1
84,FALSE,Q96MU6	ZN778_HUMAN,96.34737,1.51,1,3.22E+04,1,1,Carbamidomethylation,81963.61,Zinc finger protein 778 OS=Homo sapiens OX=9606 GN=ZNF778 PE=1 SV=3
84,FALSE,Q9BR84	ZN559_HUMAN,96.34737,2.04,1,3.22E+04,1,1,Carbamidomethylation,62317.617,Zinc finger protein 559 OS=Homo sapiens OX=9606 GN=ZNF559 PE=1 SV=1
84,FALSE,Q7L945	ZN627_HUMAN,96.34737,2.39,1,3.22E+04,1,1,Carbamidomethylation,52852.883,Zinc finger protein 627 OS=Homo sapiens OX=9606 GN=ZNF627 PE=1 SV=1
84,FALSE,Q15935	ZNF77_HUMAN,96.34737,2.02,1,3.22E+04,1,1,Carbamidomethylation,61963.89,Zinc finger protein 77 OS=Homo sapiens OX=9606 GN=ZNF77 PE=1 SV=2
84,FALSE,Q8TBZ8	ZN564_HUMAN,96.34737,1.99,1,3.22E+04,1,1,Carbamidomethylation,63735.266,Zinc finger protein 564 OS=Homo sapiens OX=9606 GN=ZNF564 PE=1 SV=1
84,FALSE,P58317	ZN121_HUMAN,96.34737,2.82,1,3.22E+04,1,1,Carbamidomethylation,44694.414,Zinc finger protein 121 OS=Homo sapiens OX=9606 GN=ZNF121 PE=1 SV=2
84,FALSE,Q0D2J5	ZN763_HUMAN,96.34737,2.79,1,3.22E+04,1,1,Carbamidomethylation,46099.117,Zinc finger protein 763 OS=Homo sapiens OX=9606 GN=ZNF763 PE=1 SV=2
84,FALSE,Q9Y2A4	ZN443_HUMAN,96.34737,1.64,1,3.22E+04,1,1,Carbamidomethylation,77516.055,Zinc finger protein 443 OS=Homo sapiens OX=9606 GN=ZNF443 PE=2 SV=2
84,FALSE,Q8NHY6	ZFP28_HUMAN,96.34737,1.27,1,3.22E+04,1,1,Carbamidomethylation,98704.91,Zinc finger protein 28 homolog OS=Homo sapiens OX=9606 GN=ZFP28 PE=1 SV=1
84,FALSE,P17030	ZNF25_HUMAN,96.34737,2.41,1,3.22E+04,1,1,Carbamidomethylation,53544.906,Zinc finger protein 25 OS=Homo sapiens OX=9606 GN=ZNF25 PE=1 SV=2
84,FALSE,Q9ULM2	ZN490_HUMAN,96.34737,2.08,1,3.22E+04,1,1,Carbamidomethylation,61340.33,Zinc finger protein 490 OS=Homo sapiens OX=9606 GN=ZNF490 PE=1 SV=2
84,FALSE,Q32M78	ZN699_HUMAN,96.34737,1.71,1,3.22E+04,1,1,Carbamidomethylation,73955.625,Zinc finger protein 699 OS=Homo sapiens OX=9606 GN=ZNF699 PE=1 SV=1
84,FALSE,Q86YE8	ZN573_HUMAN,96.34737,1.65,1,3.22E+04,1,1,Carbamidomethylation,78181.445,Zinc finger protein 573 OS=Homo sapiens OX=9606 GN=ZNF573 PE=2 SV=4
84,FALSE,Q8N8Z8	ZN441_HUMAN,96.34737,1.59,1,3.22E+04,1,1,Carbamidomethylation,80135.734,Zinc finger protein 441 OS=Homo sapiens OX=9606 GN=ZNF441 PE=1 SV=2
84,FALSE,Q8NDW4	ZN248_HUMAN,96.34737,1.9,1,3.22E+04,1,1,Carbamidomethylation,67086.61,Zinc finger protein 248 OS=Homo sapiens OX=9606 GN=ZNF248 PE=1 SV=1
84,FALSE,Q68EA5	ZNF57_HUMAN,96.34737,1.98,1,3.22E+04,1,1,Carbamidomethylation,64427.51,Zinc finger protein 57 OS=Homo sapiens OX=9606 GN=ZNF57 PE=1 SV=3
84,FALSE,P52737	ZN136_HUMAN,96.34737,2.04,1,3.22E+04,1,1,Carbamidomethylation,62783.562,Zinc finger protein 136 OS=Homo sapiens OX=9606 GN=ZNF136 PE=1 SV=1
84,FALSE,Q7Z3V5	ZN571_HUMAN,96.34737,1.81,1,3.22E+04,1,1,Carbamidomethylation,70792.484,Zinc finger protein 571 OS=Homo sapiens OX=9606 GN=ZNF571 PE=2 SV=3
84,FALSE,Q8N972	ZN709_HUMAN,96.34737,1.72,1,3.22E+04,1,1,Carbamidomethylation,74652.38,Zinc finger protein 709 OS=Homo sapiens OX=9606 GN=ZNF709 PE=2 SV=1
84,FALSE,Q8TA94	ZN563_HUMAN,96.34737,2.31,1,3.22E+04,1,1,Carbamidomethylation,55433.918,Zinc finger protein 563 OS=Homo sapiens OX=9606 GN=ZNF563 PE=1 SV=1
84,FALSE,Q96BR6	ZN669_HUMAN,96.34737,2.37,1,3.22E+04,1,1,Carbamidomethylation,52596.543,Zinc finger protein 669 OS=Homo sapiens OX=9606 GN=ZNF669 PE=1 SV=2
84,FALSE,Q3KP31	ZN791_HUMAN,96.34737,1.91,1,3.22E+04,1,1,Carbamidomethylation,66871.61,Zinc finger protein 791 OS=Homo sapiens OX=9606 GN=ZNF791 PE=1 SV=1
84,FALSE,Q86UE3	ZN546_HUMAN,96.34737,1.32,1,3.22E+04,1,1,Carbamidomethylation,98405.445,Zinc finger protein 546 OS=Homo sapiens OX=9606 GN=ZNF546 PE=1 SV=2
84,FALSE,Q147U1	ZN846_HUMAN,96.34737,2.06,1,3.22E+04,1,1,Carbamidomethylation,60552.133,Zinc finger protein 846 OS=Homo sapiens OX=9606 GN=ZNF846 PE=1 SV=2
84,FALSE,P17017	ZNF14_HUMAN,96.34737,1.71,1,3.22E+04,1,1,Carbamidomethylation,75353.29,Zinc finger protein 14 OS=Homo sapiens OX=9606 GN=ZNF14 PE=2 SV=3
84,FALSE,A8MT65	ZN891_HUMAN,96.34737,2.02,1,3.22E+04,1,1,Carbamidomethylation,63591.598,Zinc finger protein 891 OS=Homo sapiens OX=9606 GN=ZNF891 PE=2 SV=2
84,FALSE,Q8N7K0	ZN433_HUMAN,96.34737,1.63,1,3.22E+04,1,1,Carbamidomethylation,77242.52,Zinc finger protein 433 OS=Homo sapiens OX=9606 GN=ZNF433 PE=1 SV=1
84,FALSE,Q96SR6	ZN382_HUMAN,96.34737,2,1,3.22E+04,1,1,Carbamidomethylation,64009.508,Zinc finger protein 382 OS=Homo sapiens OX=9606 GN=ZNF382 PE=2 SV=3
84,FALSE,Q9BUY5	ZN426_HUMAN,96.34737,1.99,1,3.22E+04,1,1,Carbamidomethylation,63105.97,Zinc finger protein 426 OS=Homo sapiens OX=9606 GN=ZNF426 PE=1 SV=1
84,FALSE,Q8NDP4	ZN439_HUMAN,96.34737,2.2,1,3.22E+04,1,1,Carbamidomethylation,58395.42,Zinc finger protein 439 OS=Homo sapiens OX=9606 GN=ZNF439 PE=1 SV=1
84,FALSE,Q8IYI8	ZN440_HUMAN,96.34737,1.85,1,3.22E+04,1,1,Carbamidomethylation,69105.664,Zinc finger protein 440 OS=Homo sapiens OX=9606 GN=ZNF440 PE=1 SV=1
84,FALSE,Q96GE5	ZN799_HUMAN,96.34737,1.71,1,3.22E+04,1,1,Carbamidomethylation,74288.43,Zinc finger protein 799 OS=Homo sapiens OX=9606 GN=ZNF799 PE=2 SV=4
84,FALSE,Q9BS34	ZN670_HUMAN,96.34737,2.83,1,3.22E+04,1,1,Carbamidomethylation,44603.305,Zinc finger protein 670 OS=Homo sapiens OX=9606 GN=ZNF670 PE=1 SV=1
85,TRUE,O00159	MYO1C_HUMAN,156.99982,4.7,3,1.12E+05,3,3,,121681.67,Unconventional myosin-Ic OS=Homo sapiens OX=9606 GN=MYO1C PE=1 SV=4
86,TRUE,O96028	NSD2_HUMAN,154.16797,1.1,2,4.19E+03,1,2,Carbamidomethylation,152258.28,Histone-lysine N-methyltransferase NSD2 OS=Homo sapiens OX=9606 GN=NSD2 PE=1 SV=1
87,TRUE,P62899	RL31_HUMAN,153.14761,15.2,2,3.47E+05,2,3,,14462.857,Large ribosomal subunit protein eL31 OS=Homo sapiens OX=9606 GN=RPL31 PE=1 SV=1
88,TRUE,Q5SSJ5	HP1B3_HUMAN,150.34,1.81,1,5.67E+03,1,1,,61206.973,Heterochromatin protein 1-binding protein 3 OS=Homo sapiens OX=9606 GN=HP1BP3 PE=1 SV=1
89,TRUE,P47914	RL29_HUMAN,146.47714,14.47,2,1.19E+06,2,3,,17752.064,Large ribosomal subunit protein eL29 OS=Homo sapiens OX=9606 GN=RPL29 PE=1 SV=2
90,TRUE,Q16643	DREB_HUMAN,144.77167,9.24,3,2.14E+05,3,4,,71429.29,Drebrin OS=Homo sapiens OX=9606 GN=DBN1 PE=1 SV=4
91,TRUE,Q13823	NOG2_HUMAN,144.15103,0.96,1,,1,1,,83654.93,Nucleolar GTP-binding protein 2 OS=Homo sapiens OX=9606 GN=GNL2 PE=1 SV=1
92,TRUE,P05187	PPB1_HUMAN,140.32698,6.92,2,1.36E+05,2,6,,57953.83,"Alkaline phosphatase, placental type OS=Homo sapiens OX=9606 GN=ALPP PE=1 SV=2"
92,FALSE,P10696	PPBN_HUMAN,96.74295,3.57,1,1.20E+05,1,2,,57377,"Alkaline phosphatase, germ cell type OS=Homo sapiens OX=9606 GN=ALPG PE=1 SV=4"
93,TRUE,Q5JNZ5	RS26L_HUMAN,134.26413,13.91,2,4.17E+05,2,3,,13002.387,Putative ribosomal protein eS26-like OS=Homo sapiens OX=9606 GN=RPS26P11 PE=5 SV=1
93,TRUE,P62854	RS26_HUMAN,134.26413,13.91,2,4.17E+05,2,3,,13015.417,Small ribosomal subunit protein eS26 OS=Homo sapiens OX=9606 GN=RPS26 PE=1 SV=3
94,TRUE,Q15365	PCBP1_HUMAN,133.26155,3.09,1,4.55E+03,1,1,Carbamidomethylation,37497.805,Poly(rC)-binding protein 1 OS=Homo sapiens OX=9606 GN=PCBP1 PE=1 SV=2
94,FALSE,P57721	PCBP3_HUMAN,52.102642,2.96,1,4.55E+03,1,1,Carbamidomethylation,39465.25,Poly(rC)-binding protein 3 OS=Homo sapiens OX=9606 GN=PCBP3 PE=1 SV=2
94,FALSE,Q15366	PCBP2_HUMAN,52.102642,3.01,1,4.55E+03,1,1,Carbamidomethylation,38580.066,Poly(rC)-binding protein 2 OS=Homo sapiens OX=9606 GN=PCBP2 PE=1 SV=1
95,TRUE,P01860	IGHG3_HUMAN,128.02419,3.36,2,1.71E+06,2,4,Oxidation (M),49092.945,Immunoglobulin heavy constant gamma 3 OS=Homo sapiens OX=9606 GN=IGHG3 PE=1 SV=3
95,TRUE,P0DOX5	IGG1_HUMAN,128.02419,3.34,2,1.71E+06,2,4,Oxidation (M),49328.797,Immunoglobulin gamma-1 heavy chain OS=Homo sapiens OX=9606 PE=1 SV=2
95,TRUE,P01857	IGHG1_HUMAN,128.02419,3.76,2,1.71E+06,2,4,Oxidation (M),43911.902,Immunoglobulin heavy constant gamma 1 OS=Homo sapiens OX=9606 GN=IGHG1 PE=1 SV=2
95,FALSE,P01861	IGHG4_HUMAN,82.13858,1.77,1,7.21E+05,1,2,Oxidation (M),43831.66,Immunoglobulin heavy constant gamma 4 OS=Homo sapiens OX=9606 GN=IGHG4 PE=1 SV=2
95,FALSE,P01859	IGHG2_HUMAN,82.13858,1.77,1,7.21E+05,1,2,Oxidation (M),43805.766,Immunoglobulin heavy constant gamma 2 OS=Homo sapiens OX=9606 GN=IGHG2 PE=1 SV=3
96,TRUE,P84098	RL19_HUMAN,126.640594,8.16,2,8.37E+04,2,2,,23465.965,Large ribosomal subunit protein eL19 OS=Homo sapiens OX=9606 GN=RPL19 PE=1 SV=1
97,TRUE,P07305	H10_HUMAN,122.81777,16.49,3,2.14E+05,3,5,Acetylation (Protein N-term); Deamidation (NQ),20862.926,Histone H1.0 OS=Homo sapiens OX=9606 GN=H1-0 PE=1 SV=3
98,TRUE,O00541	PESC_HUMAN,121.012054,1.87,1,8.21E+03,1,1,,68002.625,Pescadillo homolog OS=Homo sapiens OX=9606 GN=PES1 PE=1 SV=1
99,TRUE,P22626	ROA2_HUMAN,117.26782,9.63,2,2.67E+04,2,2,,37429.695,Heterogeneous nuclear ribonucleoproteins A2/B1 OS=Homo sapiens OX=9606 GN=HNRNPA2B1 PE=1 SV=2
100,TRUE,Q15149	PLEC_HUMAN,112.74519,0.98,3,3.45E+04,3,3,,531790.75,Plectin OS=Homo sapiens OX=9606 GN=PLEC PE=1 SV=3
101,TRUE,P46779	RL28_HUMAN,106.9559,16.06,2,1.16E+05,2,2,,15747.497,Large ribosomal subunit protein eL28 OS=Homo sapiens OX=9606 GN=RPL28 PE=1 SV=3
102,TRUE,P21333	FLNA_HUMAN,101.59283,1.02,1,7.36E+04,1,1,,280739,Filamin-A OS=Homo sapiens OX=9606 GN=FLNA PE=1 SV=4
103,TRUE,Q8TF72	SHRM3_HUMAN,100.67305,0.45,1,1.94E+04,1,4,,216857.47,Protein Shroom3 OS=Homo sapiens OX=9606 GN=SHROOM3 PE=1 SV=2
104,TRUE,P83731	RL24_HUMAN,100.020386,6.37,1,2.96E+04,1,1,Carbamidomethylation,17778.951,Large ribosomal subunit protein eL24 OS=Homo sapiens OX=9606 GN=RPL24 PE=1 SV=1
105,TRUE,Q13813	SPTN1_HUMAN,99.91539,1.78,2,4.96E+04,2,3,Carbamidomethylation,284539.34,"Spectrin alpha chain, non-erythrocytic 1 OS=Homo sapiens OX=9606 GN=SPTAN1 PE=1 SV=3"
106,TRUE,P35579	MYH9_HUMAN,99.1239,1.89,2,1.05E+05,2,2,Carbamidomethylation,226532.23,Myosin-9 OS=Homo sapiens OX=9606 GN=MYH9 PE=1 SV=4
107,TRUE,Q96ME7	ZN512_HUMAN,97.18531,1.94,1,,1,1,,64682.117,Zinc finger protein 512 OS=Homo sapiens OX=9606 GN=ZNF512 PE=1 SV=2
108,TRUE,Q9UMS4	PRP19_HUMAN,94.687775,2.98,1,1.08E+04,1,1,Carbamidomethylation; Pyro-glu from Q,55180.793,Pre-mRNA-processing factor 19 OS=Homo sapiens OX=9606 GN=PRPF19 PE=1 SV=1
109,TRUE,P68371	TBB4B_HUMAN,94.67256,4.49,2,4.16E+04,2,2,,49831,Tubulin beta-4B chain OS=Homo sapiens OX=9606 GN=TUBB4B PE=1 SV=1
109,FALSE,Q9BVA1	TBB2B_HUMAN,54.14078,1.8,1,3.14E+04,1,1,,49953.055,Tubulin beta-2B chain OS=Homo sapiens OX=9606 GN=TUBB2B PE=1 SV=1
109,FALSE,A6NNZ2	TBB8B_HUMAN,54.14078,1.8,1,3.14E+04,1,1,,49572.61,Tubulin beta 8B OS=Homo sapiens OX=9606 GN=TUBB8B PE=1 SV=1
109,FALSE,Q9H4B7	TBB1_HUMAN,54.14078,1.77,1,3.14E+04,1,1,,50326.914,Tubulin beta-1 chain OS=Homo sapiens OX=9606 GN=TUBB1 PE=1 SV=1
109,FALSE,P07437	TBB5_HUMAN,54.14078,1.8,1,3.14E+04,1,1,,49670.812,Tubulin beta chain OS=Homo sapiens OX=9606 GN=TUBB PE=1 SV=2
109,FALSE,Q3ZCM7	TBB8_HUMAN,54.14078,1.8,1,3.14E+04,1,1,,49776.004,Tubulin beta-8 chain OS=Homo sapiens OX=9606 GN=TUBB8 PE=1 SV=2
109,FALSE,Q13885	TBB2A_HUMAN,54.14078,1.8,1,3.14E+04,1,1,,49906.97,Tubulin beta-2A chain OS=Homo sapiens OX=9606 GN=TUBB2A PE=1 SV=1
110,TRUE,Q93077	H2A1C_HUMAN,94.27886,12.31,2,4.44E+05,2,3,,14105.464,Histone H2A type 1-C OS=Homo sapiens OX=9606 GN=H2AC6 PE=1 SV=3
110,TRUE,Q99878	H2A1J_HUMAN,94.27886,12.5,2,4.44E+05,2,3,,13936.277,Histone H2A type 1-J OS=Homo sapiens OX=9606 GN=H2AC14 PE=1 SV=3
110,TRUE,Q71UI9	H2AV_HUMAN,94.27886,12.5,2,4.44E+05,2,3,,13508.682,Histone H2A.V OS=Homo sapiens OX=9606 GN=H2AZ2 PE=1 SV=3
110,TRUE,Q16777	H2A2C_HUMAN,94.27886,12.4,2,4.44E+05,2,3,,13988.369,Histone H2A type 2-C OS=Homo sapiens OX=9606 GN=H2AC20 PE=1 SV=4
110,TRUE,Q6FI13	H2A2A_HUMAN,94.27886,12.31,2,4.44E+05,2,3,,14095.483,Histone H2A type 2-A OS=Homo sapiens OX=9606 GN=H2AC18 PE=1 SV=3
110,TRUE,P0C0S8	H2A1_HUMAN,94.27886,12.31,2,4.44E+05,2,3,,14091.478,Histone H2A type 1 OS=Homo sapiens OX=9606 GN=H2AC11 PE=1 SV=2
110,TRUE,Q96KK5	H2A1H_HUMAN,94.27886,12.5,2,4.44E+05,2,3,,13906.251,Histone H2A type 1-H OS=Homo sapiens OX=9606 GN=H2AC12 PE=1 SV=3
110,TRUE,Q9BTM1	H2AJ_HUMAN,94.27886,12.4,2,4.44E+05,2,3,,14019.405,Histone H2A.J OS=Homo sapiens OX=9606 GN=H2AJ PE=1 SV=1
110,TRUE,P16104	H2AX_HUMAN,94.27886,11.19,2,4.44E+05,2,3,,15144.567,Histone H2AX OS=Homo sapiens OX=9606 GN=H2AX PE=1 SV=2
110,TRUE,Q96QV6	H2A1A_HUMAN,94.27886,12.21,2,4.44E+05,2,3,,14233.505,Histone H2A type 1-A OS=Homo sapiens OX=9606 GN=H2AC1 PE=1 SV=3
110,TRUE,Q7L7L0	H2A3_HUMAN,94.27886,12.31,2,4.44E+05,2,3,,14121.463,Histone H2A type 3 OS=Homo sapiens OX=9606 GN=H2AC25 PE=1 SV=3
110,TRUE,P0C0S5	H2AZ_HUMAN,94.27886,12.5,2,4.44E+05,2,3,,13552.734,Histone H2A.Z OS=Homo sapiens OX=9606 GN=H2AZ1 PE=1 SV=2
110,TRUE,P20671	H2A1D_HUMAN,94.27886,12.31,2,4.44E+05,2,3,,14107.477,Histone H2A type 1-D OS=Homo sapiens OX=9606 GN=H2AC7 PE=1 SV=2
110,TRUE,P04908	H2A1B_HUMAN,94.27886,12.31,2,4.44E+05,2,3,,14135.49,Histone H2A type 1-B/E OS=Homo sapiens OX=9606 GN=H2AC4 PE=1 SV=2
110,FALSE,Q8IUE6	H2A2B_HUMAN,53.8251,6.92,1,2.97E+04,1,2,,13995.302,Histone H2A type 2-B OS=Homo sapiens OX=9606 GN=H2AC21 PE=1 SV=3
111,TRUE,Q14137	BOP1_HUMAN,93.74341,1.47,1,1.22E+04,1,1,,83629.516,Ribosome biogenesis protein BOP1 OS=Homo sapiens OX=9606 GN=BOP1 PE=1 SV=2
112,TRUE,Q5JTH9	RRP12_HUMAN,91.9693,0.77,1,1.07E+04,1,1,,143702.1,RRP12-like protein OS=Homo sapiens OX=9606 GN=RRP12 PE=1 SV=2
113,TRUE,Q9BYG3	MK67I_HUMAN,89.28349,6.83,2,5.93E+03,2,2,Carbamidomethylation,34222.2,MKI67 FHA domain-interacting nucleolar phosphoprotein OS=Homo sapiens OX=9606 GN=NIFK PE=1 SV=1
114,TRUE,Q6PK04	CC137_HUMAN,88.486946,3.81,1,1.19E+04,1,1,,33231.367,Coiled-coil domain-containing protein 137 OS=Homo sapiens OX=9606 GN=CCDC137 PE=1 SV=1
115,TRUE,P06310	KV230_HUMAN,88.31415,10.83,1,1.02E+06,1,29,,13184.963,Immunoglobulin kappa variable 2-30 OS=Homo sapiens OX=9606 GN=IGKV2-30 PE=3 SV=2
115,TRUE,P01615	KVD28_HUMAN,88.31415,10.83,1,1.02E+06,1,29,,12956.743,Immunoglobulin kappa variable 2D-28 OS=Homo sapiens OX=9606 GN=IGKV2D-28 PE=1 SV=2
115,TRUE,A0A087WW87	KV240_HUMAN,88.31415,10.74,1,1.02E+06,1,29,,13310.112,Immunoglobulin kappa variable 2-40 OS=Homo sapiens OX=9606 GN=IGKV2-40 PE=3 SV=2
115,TRUE,A0A075B6P5	KV228_HUMAN,88.31415,10.83,1,1.02E+06,1,29,,12956.743,Immunoglobulin kappa variable 2-28 OS=Homo sapiens OX=9606 GN=IGKV2-28 PE=3 SV=1
115,TRUE,A0A075B6S6	KVD30_HUMAN,88.31415,10.83,1,1.02E+06,1,29,,13214.988,Immunoglobulin kappa variable 2D-30 OS=Homo sapiens OX=9606 GN=IGKV2D-30 PE=3 SV=1
115,TRUE,A2NJV5	KV229_HUMAN,88.31415,10.83,1,1.02E+06,1,29,,13085.044,Immunoglobulin kappa variable 2-29 OS=Homo sapiens OX=9606 GN=IGKV2-29 PE=3 SV=2
115,TRUE,A0A0A0MRZ7	KVD26_HUMAN,88.31415,10.83,1,1.02E+06,1,29,,13297.138,Immunoglobulin kappa variable 2D-26 OS=Homo sapiens OX=9606 GN=IGKV2D-26 PE=3 SV=1
115,TRUE,P01614	KVD40_HUMAN,88.31415,10.74,1,1.02E+06,1,29,,13310.112,Immunoglobulin kappa variable 2D-40 OS=Homo sapiens OX=9606 GN=IGKV2D-40 PE=1 SV=2
115,TRUE,A0A075B6S2	KVD29_HUMAN,88.31415,10.83,1,1.02E+06,1,29,,13143.124,Immunoglobulin kappa variable 2D-29 OS=Homo sapiens OX=9606 GN=IGKV2D-29 PE=3 SV=1
116,TRUE,Q8IVT2	MISP_HUMAN,87.45448,5.74,1,2.19E+05,1,1,Carbamidomethylation,75356.516,Mitotic interactor and substrate of PLK1 OS=Homo sapiens OX=9606 GN=MISP PE=1 SV=1
117,TRUE,Q7Z7C8	TAF8_HUMAN,84.769615,4.84,1,6.47E+03,1,1,Acetylation (Protein N-term),34262.387,Transcription initiation factor TFIID subunit 8 OS=Homo sapiens OX=9606 GN=TAF8 PE=1 SV=1
118,TRUE,A0A075B6R9	KVD24_HUMAN,81.172516,10.83,1,1.52E+07,1,140,,13078.93,Probable non-functional immunoglobulin kappa variable 2D-24 OS=Homo sapiens OX=9606 GN=IGKV2D-24 PE=1 SV=1
118,TRUE,A0A0C4DH68	KV224_HUMAN,81.172516,10.83,1,1.52E+07,1,140,,13079.006,Immunoglobulin kappa variable 2-24 OS=Homo sapiens OX=9606 GN=IGKV2-24 PE=3 SV=1
119,TRUE,Q16695	H31T_HUMAN,80.58379,10.29,2,2.39E+05,2,3,,15508.248,Histone H3.1t OS=Homo sapiens OX=9606 GN=H3-4 PE=1 SV=3
119,TRUE,P84243	H33_HUMAN,80.58379,10.29,2,2.39E+05,2,3,,15327.907,Histone H3.3 OS=Homo sapiens OX=9606 GN=H3-3A PE=1 SV=2
119,TRUE,Q71DI3	H32_HUMAN,80.58379,10.29,2,2.39E+05,2,3,,15388.0205,Histone H3.2 OS=Homo sapiens OX=9606 GN=H3C15 PE=1 SV=3
119,TRUE,P68431	H31_HUMAN,80.58379,10.29,2,2.39E+05,2,3,,15404.081,Histone H3.1 OS=Homo sapiens OX=9606 GN=H3C1 PE=1 SV=2
119,FALSE,Q6NXT2	H3C_HUMAN,51.19629,5.19,1,1.39E+05,1,2,,15213.731,Histone H3.3C OS=Homo sapiens OX=9606 GN=H3-5 PE=1 SV=3
119,FALSE,Q5TEC6	H37_HUMAN,51.19629,5.15,1,1.39E+05,1,2,,15430.102,Histone H3-7 OS=Homo sapiens OX=9606 GN=H3-7 PE=1 SV=1
120,TRUE,Q9H0X9	OSBL5_HUMAN,79.45139,3.41,1,1.29E+03,1,1,Deamidation (NQ),98616.484,Oxysterol-binding protein-related protein 5 OS=Homo sapiens OX=9606 GN=OSBPL5 PE=1 SV=1
121,TRUE,P12235	ADT1_HUMAN,76.80616,9.06,1,8.94E+03,1,2,Carbamidomethylation,33064.492,ADP/ATP translocase 1 OS=Homo sapiens OX=9606 GN=SLC25A4 PE=1 SV=4
121,TRUE,P12236	ADT3_HUMAN,76.80616,9.06,1,8.94E+03,1,2,Carbamidomethylation,32866.258,ADP/ATP translocase 3 OS=Homo sapiens OX=9606 GN=SLC25A6 PE=1 SV=4
122,TRUE,P08174	DAF_HUMAN,75.31354,6.82,1,2.34E+04,1,1,Carbamidomethylation,41400.13,Complement decay-accelerating factor OS=Homo sapiens OX=9606 GN=CD55 PE=1 SV=4
123,TRUE,P15924	DESP_HUMAN,74.791214,1.01,3,1.46E+04,3,3,Carbamidomethylation,331773.88,Desmoplakin OS=Homo sapiens OX=9606 GN=DSP PE=1 SV=3
124,TRUE,Q96EY4	TMA16_HUMAN,73.829056,3.94,1,1.15E+04,1,1,Carbamidomethylation,23864.28,Translation machinery-associated protein 16 OS=Homo sapiens OX=9606 GN=TMA16 PE=1 SV=2
125,TRUE,Q92901	RL3L_HUMAN,64.769356,1.72,1,3.95E+04,1,1,,46295.973,Ribosomal protein uL3-like OS=Homo sapiens OX=9606 GN=RPL3L PE=1 SV=3
125,TRUE,P39023	RL3_HUMAN,64.769356,1.74,1,3.95E+04,1,1,,46108.887,Large ribosomal subunit protein uL3 OS=Homo sapiens OX=9606 GN=RPL3 PE=1 SV=2
126,TRUE,Q14684	RRP1B_HUMAN,64.70922,1.45,1,2.41E+04,1,1,,84427.52,Ribosomal RNA processing protein 1 homolog B OS=Homo sapiens OX=9606 GN=RRP1B PE=1 SV=3
127,TRUE,Q8WWI1	LMO7_HUMAN,60.967464,1.13,1,1.20E+04,1,1,,192695.64,LIM domain only protein 7 OS=Homo sapiens OX=9606 GN=LMO7 PE=1 SV=3
128,TRUE,P09923	PPBI_HUMAN,59.081947,5.68,1,2.28E+04,1,1,,56812.152,Intestinal-type alkaline phosphatase OS=Homo sapiens OX=9606 GN=ALPI PE=1 SV=2
129,TRUE,P27918	PROP_HUMAN,58.42157,1.71,1,,1,1,Carbamidomethylation,51276.37,Properdin OS=Homo sapiens OX=9606 GN=CFP PE=1 SV=2
130,TRUE,Q9BZE4	GTPB4_HUMAN,58.056534,2.05,1,3.85E+03,1,1,,73964.49,GTP-binding protein 4 OS=Homo sapiens OX=9606 GN=GTPBP4 PE=1 SV=3
131,TRUE,Q8WTT2	NOC3L_HUMAN,55.88568,1.38,1,8.50E+03,1,1,,92547.76,Nucleolar complex protein 3 homolog OS=Homo sapiens OX=9606 GN=NOC3L PE=1 SV=1
132,TRUE,Q12965	MYO1E_HUMAN,54.72926,1.53,1,1.52E+03,1,1,Carbamidomethylation,127061.89,Unconventional myosin-Ie OS=Homo sapiens OX=9606 GN=MYO1E PE=1 SV=2
133,TRUE,Q5M775	CYTSB_HUMAN,47.409393,0.66,1,1.59E+05,1,2,,118584.98,Cytospin-B OS=Homo sapiens OX=9606 GN=SPECC1 PE=1 SV=1
133,TRUE,Q9H2G2	SLK_HUMAN,47.409393,0.57,1,1.59E+05,1,2,,142694.92,STE20-like serine/threonine-protein kinase OS=Homo sapiens OX=9606 GN=SLK PE=1 SV=1
134,TRUE,Q9NYQ7	CELR3_HUMAN,37.730442,0.27,1,1.17E+05,1,1,,358185.4,Cadherin EGF LAG seven-pass G-type receptor 3 OS=Homo sapiens OX=9606 GN=CELSR3 PE=1 SV=2
135,TRUE,P20929	NEBU_HUMAN,36.655945,0.09,1,8.97E+03,1,1,,772914.3,Nebulin OS=Homo sapiens OX=9606 GN=NEB PE=1 SV=5
136,TRUE,O00422	SAP18_HUMAN,36.211185,4.58,1,1.77E+04,1,1,,17561.066,Histone deacetylase complex subunit SAP18 OS=Homo sapiens OX=9606 GN=SAP18 PE=1 SV=1
137,TRUE,P24043	LAMA2_HUMAN,33.37268,0.22,1,4.86E+04,1,1,,343905.4,Laminin subunit alpha-2 OS=Homo sapiens OX=9606 GN=LAMA2 PE=1 SV=4
138,TRUE,Q01082	SPTB2_HUMAN,32.094376,0.47,1,2.13E+03,1,1,,274609.22,"Spectrin beta chain, non-erythrocytic 1 OS=Homo sapiens OX=9606 GN=SPTBN1 PE=1 SV=2"
139,TRUE,Q9ULV4	COR1C_HUMAN,30.745285,3.38,1,5.36E+03,1,1,,53249.04,Coronin-1C OS=Homo sapiens OX=9606 GN=CORO1C PE=1 SV=1
140,TRUE,P11532	DMD_HUMAN,30.26193,0.24,1,1.24E+04,1,1,,426749.62,Dystrophin OS=Homo sapiens OX=9606 GN=DMD PE=1 SV=3
141,TRUE,Q96GW7	PGCB_HUMAN,28.857466,0.77,1,1.04E+06,1,1,,99118.15,Brevican core protein OS=Homo sapiens OX=9606 GN=BCAN PE=1 SV=2
142,TRUE,Q9Y4R8	TELO2_HUMAN,28.435751,1.43,1,2.15E+03,1,1,,91747.02,Telomere length regulation protein TEL2 homolog OS=Homo sapiens OX=9606 GN=TELO2 PE=1 SV=2
